# Supplementary material for: Spasmolytic Activity and Anti-Inflammatory Effect of Novel Mebeverine Derivatives
Source: Biomedicines. 2024 Oct 12;12(10):2321. doi: 10.3390/biomedicines12102321 (PMC11505310; doi:10.3390/biomedicines12102321)
Supplement: Supplementary file 1 [file biomedicines-12-02321-s001.zip]

Archive with 1 entries (1 files):
- biomedicines-3211523-supplementary.pdf
